# Supplementary material for: Severe Portal Hypertension in Cirrhosis: Evaluation of Perfusion Parameters with Contrast-Enhanced Ultrasonography
Source: PLoS One. 2015 Mar 23;10(3):e0121601. doi: 10.1371/journal.pone.0121601 (PMC4370392; doi:10.1371/journal.pone.0121601)
Supplement: S1 Dataset — (XLSX) [file pone.0121601.s001.xlsx]

## Sheet: Sheet1
S1_dataset. All laboratory, Doppler, CEUS parametric data of enrolled subject.
ID	HVPG No	NAME	AGE	GENDER	male ratio	GROUP	CEUS date	Underlying disease	CBC date	hemoglobin	platelet (*1000)	Chem date	albumin	AST	ALT	bilirubin	creatinine	coag date	PT(sec)	PT(INR)	MELD score	Child Pugh score	Child Pugh class	hepatic venous pressure	hepatic venous wedge pressure	HVPG	severe portal hypertension (HVPG>=12)	portal venous velocity (Doppler	inspiratory hepatic venous damping index	expiratory hepatic venous damping index	difference between inspiratory and expiratory damping index	hepatic venous arrival time (observer 1)	hepatic venous arrival time (observer 2)	intrahepatic transit time (observer 1)	intrahepatic transit time (observer 2)	peak signal intensity (observer 1)	peak signal intensity (observer 2)	time to peak (observer 1)	time to peak (observer 2)
1	138	JCK	53	M	1	2	2011-05-13	alcoholic liver disease	2011-05-12	10.9	29	2011-05-12	3.4	55	18	2.6	0.9	2011-05-12	13	1.11	11	7	2	8.3	29.3	21	1	16.04	0.45	0.52	-0.08	15	17	5	6	83.9	73	83	36
2	139	JWK	61	F	0	2	2011-05-16	hepatitis B	2011-05-16	12.7	77	2011-05-16	3.9	23	10	0.6	0.5	2011-05-16	11.9	1.02	7	5	1	14	30	16	1	14.73	0.76	0.54	0.22	15	13	6	6	107.9	102	44	38
3	140	KJS	71	M	1	2	2011-05-18	alcoholic liver disease	2011-05-17	8.5	48	2011-05-17	3	4	25	1.1	1.3	2011-05-17	12.5	1.07	10	8	2	11	28.7	17.7	1	19.84	0.5	0.28	0.22	18	14	3	3	122.7	146	46	35
4	141	LKS	64	F	0	2	2011-05-30	cryptogenic	2011-05-30	9.8	105	2011-05-30	2.8	46	13	0.9	0.7	2011-05-30	12	1.02	7	8	2	6.7	29.7	23	1	17.33	0.32	0.59	-0.27	11	14	3	3	142.6	156.2	40	21
5	142	LHS	52	F	0	2	2011-05-31	hepatitis B	2011-05-30	10.8	104	2011-05-30	2.4	177	109	4.9	0.6	2011-05-30	21.9	1.83	19	12	3	13	28	15	1	17.03	0.78	0.63	0.15	12	15	4	6	131	103.8	68	21
6	143	LHK	52	M	1	2	2011-06-02	hepatitis B	2011-06-02	9.6	51	2011-06-02	2.6	34	27	2.4	0.6	2011-06-02	15.2	1.29	13	5	1	13.3	35.3	22	1	17.93	0.78	0.75	0.03	19	14	5	4	92.1	94.7	32	22
7	144	PUS	53	M	1	1	2011-06-04	alcoholic liver disease	2011-06-04		177	2011-06-04	3.8	35	15	1.3	0.8	2011-06-04	10.8	0.93	7	5	1	7.3	16.3	9	0	25.67	0.23	0.26	-0.03	24	25	7	7	117.4	112.6	59	40
8	145	LKS	56	M	1	2	2011-06-09	hepatitis B	2011-06-10	11.2	31	2011-06-09	2.3	32	19	3	0.8	2011-06-10	20	1.67	16	10	3	5.7	29	23.3	1	18.7	0.75	0.64	0.11	22	22	4	5	96.5	94.7	57	30
9	146	KTH	57	M	1	2	2011-06-10	alcoholic liver disease	2011-06-09	12.7	91	2011-06-09	2.8	39	8	3.9	0.8	2011-06-09	12.5	1.07	12	9	2	11	23.7	12.7	1	12.83	0.91	0.49	0.43	17	14	4	4	116.1	112.4	33	22
11	147	KSM	35	F	0	2	2011-06-20	alcoholic liver disease	2011-06-20	11.6	103	2011-06-20	4.2	29	8	0.6	0.7	2011-06-20	11.1	0.95	6	5	1	10	27	17	1	17.12	0.89	0.83	0.06	23	23	4	6	105.6	112.1	67	55
13	148	HKY	67	F	0	2	2011-06-23	Autoimmune	2011-06-23	10.4	173	2011-06-23	2.9	369	185	4.6	0.9	2011-06-23	14.1	1.2	14	9	2	5.3	18.3	13	1	20.8	0.62	0.49	0.13	16	16	5	6	89.1	109.7	49	20
14	149	CSH	64	F	0	2	2011-06-28	hepatitis C	2011-06-27	9.6	42	2011-06-27	3	32	10	1.2	1	2011-06-27	13.4	1.14	9	9	2	18.3	49	30.7	1	10.22	0.66	0.55	0.12	24	24	4	4	120	118.7	54	34
15	150	PYB	55	M	1	2	2011-06-28	hepatitis B	2011-06-27	15	71	2011-06-27	2.9	53	14	2.6	1	2011-06-27	13.3	1.13	11	8	2	16.7	32.3	15.6	1	12.75	0.31	0.26	0.04	26	29	6	7	125.1	133.8	51	49
16	151	LTB	55	M	1	1	2011-06-30	alcoholic liver disease	2011-06-30	15.4	128	2011-06-30	4.6	33	46	0.5	0.9	2011-06-23	10	0.86	6	5	1	6.3	8.3	2	0	15.98	0.73	0.49	0.24	26	27	8	9	144.7	148	51	38
17	152	KYJ	69	F	0	2	2011-07-01	cryptogenic	2011-06-29	9.9	36	2011-06-29	3.7	26	19	0.6	0.7	2011-06-29	12.4	1.06	7	6	1	8	24	16	1	11.26	0.8	0.52	0.29	18	18	4	4	111.6	115	72	24
18	153	LKJ	47	M	1	2	2011-07-01	alcoholic liver disease	2011-06-30	10.3	115	2011-06-30	3.4	138	87	0.6	1.2	2011-06-30	11.1	0.95	8	7	2	12.3	26.7	14.4	1	14.58	0.84	0.74	0.1	23	23	3	4	116.4	122.9	60	45
19	154	KKS	58	F	0	2	2011-07-05	hepatitis B	2011-07-04	11	66	2011-07-04	4	40	28	0.6	0.8	2011-07-04	11.8	1.01	7	6	1	0.7	18.7	18	1	14.52	0.27	0.28	-0.01	23	24	5	6	128.8	137.5	64	52
21	156	KYS	51	M	1	2	2011-07-08	alcoholic liver disease	2011-07-07	8.7	77	2011-07-07	3.3	252	66	4.2	0.7	2011-07-07	14.6	1.24	7	5	1	16	32	16	1	14.87	0.83	0.92	-0.09	20	20	4	5	136.3	134.3	44	32
22	157	KYY	47	M	1	2	2011-07-08	alcoholic liver disease	2011-07-07	8.8	83	2011-07-07	2.9	52	17	0.9	0.6	2011-07-07	11.6	0.99	6	6	1	14	31.3	17.3	1	19.14	0.74	0.69	0.06	19	20	4	5	45.8	43.5	34	25
23	158	SBB	55	M	1	2	2011-07-19	alcoholic liver disease	2011-07-18	15	71	2011-07-18	3.7	127	41	0.7	0.8	2011-07-18	10.8	0.93	6	5	1	25	37.7	12.7	1	20.25	0.78	0.63	0.15	29	30	6	6	60	52.7	58	42
24	159	CYH	70	M	1	2	2011-07-21	alcoholic liver disease	2011-07-21	12.1	124	2011-07-21	2	46	16	1	1.4	2011-07-21	10.9	0.93	10	8	2	16	28.3	12.3	1	17.21	0.69	0.52	0.18	21	22	4	4	107.1	106.6	56	44
25	160	HSH	61	M	1	1	2011-07-25	alcoholic liver disease	2011-07-25	8.6	144	2011-07-25	1.6	63	49	0.8	0.5	2011-07-25	14.9	1.26	9	9	2	3	11.7	8.7	0	21.75	0.85	0.49	0.36	21	20	8	8	115.8	103.6	41	31
26	161	CNC	53	M	1	2	2011-08-04	alcoholic liver disease	2011-08-04	9.4	114	2011-08-04	1.8	116	25	4.9	0.4	2011-08-04	15.5	1.31	15	11	3	4.7	18	13.3	1	17.89	0.86	0.72	0.13	16	17	3	4	130	131.4	72	24
27	162	JDS	48	M	1	2	2011-08-17	alcoholic liver disease	2011-08-16	9.3	93	2011-08-16	2.1	44	19	1	1.1	2011-08-16	14.2	1.21	9	8	2	8.3	23.7	15.4	1	13.76	0.4	0.4	0	20	20	4	6	111.5	115.2	46	26
29	164	KYS	42	M	1	2	2011-08-22	alcoholic liver disease	2011-08-22	13.6	65	2011-08-22	3.2	32	13	0.7	0.7	2011-08-22	13	1.11	14	5	1	7.7	24	16.3	1	9.99	0.67	0.58	0.08	19	18	5	4	114.4	106.4	44	27
30	165	HBJ	51	M	1	1	2011-08-23	hepatitis B	2011-08-22	14.6	87	2011-08-22	4.5	26	36	0.9	1.1	2011-08-21	11	0.94	7	5	1	10	21.3	11.3	0	25.9	0.85	0.55	0.3	24	23	6	6	110	115.8	55	53
31	166	KKS	58	F	0	2	2011-08-23	hepatitis B			66		4	40	28	0.6	0.8			1.01	6	5	1	8.7	23	14.3	1	14.39	0.2	0.26	-0.06	26	27	6	7	104.5	138.3	52	78
32	167	LYS	64	F	0	2	2011-08-24	hepatitis C	2011-08-22	8.5	60	2011-08-22	2.8	60	13	0.4	0.8	2011-08-21	11.8	1.01	7	7	2	7	28.3	21.3	1	14.39	0.64	0.38	0.26	17	16	5	4	133.5	148.1	48	41
33	168	OKS	49	M	1	2	2011-08-25	alcoholic liver disease	2011-08-24	10.6	62	2011-08-24	2.3	76	24	12.2	0.7	2011-08-24	17.6	1.49	20	10	3	10.3	30	19.7	1	19.99	0.88	0.67	0.21	19	17	6	4	111.3	109.1	25	22
34	169	LWH	46	M	1	2	2011-08-29	hepatitis B	2011-08-29	14.2	73	2011-08-29	3	37	28	1.3	1	2011-08-29	11	0.94	11	4	1	8.7	23.3	14.6	1	22.33	0.75	0.57	0.18	24	22	6	7	118.1	121.7	62	54
35	170	LUS	53	F	0	2	2011-09-05	primary sclerosing cholangitis	2011-09-01	10.3	67	2011-09-01	2.1	57	17	1.6	1.1	2011-09-01	16.2	1.38	9	6	1	12.3	27.7	15.4	1	17.4	0.41	0.47	-0.06	17	17	5	5	117.3	135.6	23	20
38	172	CDS	48	M	1	2	2011-09-27	alcoholic liver disease	2011-08-16	9.3	93	2011-08-16	2.1	44	19	1	1.1	2011-08-16	14.2	1.21	9	8	2	9	22.3	13.3	1	14.88	0.52	0.48	0.05	27	27	8	9	100.5	85.2	34	34
39	173	JJS	53	F	0	2	2011-09-27	hepatitis C			54		3.8	40	17	1.2	0.7			1.04	8	5	1	14	32.3	18.3	1					18	18	5	4	121.1	112.6	37	41
40	174	KYS	42	M	1	2	2011-10-06	alcoholic liver disease	2011-08-22	13.6	65	2011-08-22	3.2	32	13	0.7	0.7	2011-08-22	13	1.11	14	5	1	5.7	25.3	19.6	1	9.06	0.56	0.64	-0.08	21	21	5	5	91.9	72.1	26	25
41	175	LYS	64	F	0	2	2011-10-06	hepatitis C	2011-08-22	8.5	60	2011-08-22	2.8	60	13	0.4	0.8	2011-08-21	11.8	1.01	7	7	2	9	23.7	14.7	1	16.29	0.79	0.46	0.34	23	23	6	7	97	120	44	37
42	176	ODK	57	M	1	2	2011-10-11	alcoholic liver disease	2011-10-10	11.7	70	2011-10-10	2.9	57	9	3	0.8	2011-10-10	16.1	1.37	14	7	2	2.7	24	21.3	1	14.74	0.7	0.71	0	14	14	4	4	149.7	144.7	38	18
46	179	LJK	48	M	1	2	2011-11-07	hepatitis B	2011-11-07	10.2	26	2011-11-07	2.6	50	30	2.7	0.7	2011-11-07	17.1	1.45	14	10	3	17.7	34	16.3	1	12.33	0.89	0.87	0.01	20	21	4	6	127.9	116.6	61	26
47	180	SY	72	M	1	1	2011-11-08	hepatitis B	2011-11-07	9	147	2011-11-07	3.6	50	34	0.4		2011-11-07	10.8	0.92	29	7	2	4.3	7.7	3.4	0	25.22	0.89	0.67	0.22	26	24	9	9	136.3	138.1	69	48
48	181	KYS	43	M	1	1	2011-11-14	alcoholic liver disease	2011-11-14	11.7	289	2011-11-14	3.8	60	44	2	0.7	2011-11-14	10.4	0.89	9	6	1	11.3	19.3	8	0	22	0.66	0.38	0.28	16	18	7	9	143.5	139.9	48	40
49	182	HJY	58	M	1	1	2011-11-16	alcoholic liver disease	2011-11-17	11.6	136	2011-11-17	3.5	31	12	0.9	0.9	2011-11-17	11.1	0.95	6	5	1	12.3	24	11.7	0	12.25	0.8	0.6	0.2	21	20	7	6	120	117.6	60	30
50	183	KHS	64	M	1	2	2011-11-23	alcoholic liver disease	2011-11-21	12.6	55	2011-11-21	3.5	44	11	1.7	0.8	2011-11-21	12.1	1.03	9	6	1	11	27	16	1	19.88	0.68	0.53	0.15	24	24	5	6	103.5	97.4	54	48
52	185	CDA	72	M	1	2	2011-12-06	hepatitis B with alcohol	2011-12-05	12.3	205	2011-12-05	3.7	61	24	0.6	1	2011-12-05	12.1	1.03	7	7	2	7.7	22	14.3	1	11.23	0.9	0.73	0.17	22	22	7	6	129	125.5	60	29
53	186	KEJ	59	F	0	2	2011-12-07	alcoholic liver disease	2011-12-08	9.3	81	2011-12-08	3.2	33	9	1.5	0.7	2011-12-08	12.5	1.07	8	7	2	5	24	19	1	24.95	0.61	0.45	0.16	18	19	4	5	140.5	112.3	44	22
54	187	KHK	44	M	1	2	2011-12-13	alcoholic liver disease	2011-12-12	13.7	114	2011-12-12	3.2	44	16	0.7	0.8	2011-12-12	11	0.94	10	7	2	6	19.3	13.3	1	10.75	0.84	0.47	0.37	19	19	4	4	107.5	85.5	60	28
55	188	LCO	52	M	1	2	2011-12-22	alcoholic liver disease	2011-12-22	12.4	158	2011-12-22	2.5	17	7	0.6	0.9	2011-12-22	11.9	1.02	6	3	1	9.7	28.3	18.6	1	16.51	0.91	0.83	0.09	19	18	6	5	93.5	94.7	49	31
57	190	SMH	53	M	1	2	2011-12-28	alcoholic liver disease	2011-12-28	11.5	235	2011-12-29	2.2	141	49	21.9	0.8	2011-12-29	13.4	1.14	20	9	2	6.3	21	14.7	1	6.94	0.75	0.69	0.06	15	15	4	3	123.9	122.2	24	20
58	191	JSM	36	F	0	2	2012-01-05	alcoholic liver disease	2012-01-05	10.9	183	2012-11-28	3.2	130	54	1.5	0.9	2012-01-05	13.7	1.17	8	7	2	11	31.3	20.3	1	13.79	0.56	0.55	0.01	15	15	7	6	113.9	108.3	42	16
59	192	KHS	64	M	1	2	2012-01-05	alcoholic liver disease	2011-11-21	12.6	55	2011-11-21	3.5	44	11	1.7	0.8	2011-11-21	12.1	1.03	9	6	1	11	30	19	1	22.8	0.72	0.58	0.14	29	28	5	4	116.8	116.3	25	24
62	193	KEJ	59	F	0	2	2012-01-19	alcoholic liver disease	2011-12-08	9.3	81	2011-12-08	3.2	33	9	1.5	0.7	2011-12-08	12.5	1.07	8	7	2	8	30	22	1	18.94	0.59	0.45	0.14	18	20	4	5	74.9	79.1	26	26
66	194	SSH	65	M	1	2	2012-01-31	hepatitis B	2012-01-29	13.2	87	2012-01-29	4.4	35	40	0.3	1	2012-01-29	11.3	0.97	6	5	1	1	13.3	12.3	1	13.62	0.62	0.52	0.1	27	27	11	11	72.2	89.6	53	53
68	195	LCO	52	M	1	1	2012-02-02	alcoholic liver disease			167		3.5	41	37	0.6	0.8			0.93	6	6	1	13.7	24.7	11	0	10.74	0.72	0.85	-0.12	24	23	9	8	122.8	114.8	55	55
70	197	JES	48	F	0	2	2012-02-14	alcoholic liver disease	2012-02-13	8.7	49	2012-02-13	2.7	37	6	1	0.5	2012-02-13	15.9	1.35	6	6	1	13	30.3	17.3	1	20.14	0.34	0.55	-0.21	15	16	5	6	102.1	99.8	56	19
71	198	CMJ	42	F	0	1	2012-02-15	alcoholic liver disease	2012-02-14	8.8	85	2012-02-13	2.1	113	26	1	1.5	2012-02-13	13.5	1.15	12	8	2	19	28	9	0	23.85	0.95	0.67	0.27	25	26	10	10	44.7	50.8	38	32
